# Supplementary material for: A 23-Plex Cytokine/Chemokine Analysis Identifies TNFRII, MMP-8, and sIL-1RII as Potential Biomarkers for Systemic Sclerosis
Source: Biomedicines. 2025 Apr 16;13(4):967. doi: 10.3390/biomedicines13040967 (PMC12025288; doi:10.3390/biomedicines13040967)
Supplement: Supplementary file 1 [file biomedicines-13-00967-s001.zip]

Archive with 1 entries (1 files):
- biomedicines-3434781-supplementary.pdf
